# Supplementary material for: Single Nucleotide Polymorphisms from CSF2, FLT1, TFPI and TLR9 Genes Are Associated with Prelabor Rupture of Membranes
Source: Genes (Basel). 2021 Oct 28;12(11):1725. doi: 10.3390/genes12111725 (PMC8620696; doi:10.3390/genes12111725)
Supplement: Supplementary file 1 [file genes-12-01725-s001.zip]

Archive with 1 entries (1 files):
- genes-1415956-supplementary.pdf
